# Supplementary material for: The Use of Benzoin as a Privileged Structure: Synthesis, Characterization, Crystalline Form and an In Vitro Biological Evaluation of 1,2-Diphenyl-2-[1,2,3]triazol-1-yl-ethanol Derivatives
Source: Molecules. 2026 Jan 1;31(1):170. doi: 10.3390/molecules31010170 (PMC12787705; doi:10.3390/molecules31010170)
Supplement: Supplementary file 1 [file molecules-31-00170-s001.zip]

Archive with 1 entries (1 files):
- molecules-3995893-supplementary.pdf
